# Supplementary material for: Evaluation of Apparent Diffusion Coefficient Repeatability and Reproducibility for Preclinical MRIs Using Standardized Procedures and a Diffusion-Weighted Imaging Phantom
Source: Tomography. 2023 Feb 7;9(1):375–86. doi: 10.3390/tomography9010030 (PMC9964373; doi:10.3390/tomography9010030)
Supplement: Supplementary file 1 [file tomography-09-00030-s001.zip]

Archive with 1 entries (1 files):
- tomography-2118961-supplementary.pdf
